# Supplementary material for: Bacteriological profile of community peritonitis operated in a Moroccan Hospital
Source: Access Microbiol. 2024 Oct 24;6(10):000816.v5. doi: 10.1099/acmi.0.000816.v5 (PMC11500751; doi:10.1099/acmi.0.000816.v5)
Supplement: Uncited Supplementary Material 1. [file acmi-6-00816-s001.xlsx]

## Sheet: RESULTATS
N DEMANDE	Column1			Sampling code	Column3	Pathogen	Code patient	Patient	Patient's gender	Patient's age	Type of specimen	Department	Amikacine	Amoxicilline + acide clavulanique	Ampicilline	Aztreonam	Benzylpenicilline	Cefadroxil	Cefepime	Cefixime	Cefotaxime	Cefoxitine	Ceftazidime	Ceftriaxone	Chloramphenicol	Ciprofloxacine	Clindamycine	Colistine	Ertapeneme	Erythromycine	Fosfomycine	Acide fusidique	Gentamicine	Gentamicine forte	Imipeneme	Imipeneme + EDTA	Kanamycine	Levofloxacine	Lincomycine	Linezolide	Mécillinam	Meropeneme	Metronidazole	Minocycline	Moxifloxacine	Acide nalidixique	Nétilmicine	Nitrofuranes	Norfloxacine
2207070129	2207070129			2207070129-002-CULTAERSQ	2207070129	Escherichia coli	012217437	X	male	33	Pus	HOSPITA CHIR VISCE VASCU I	S	R	R			S	S		S	S				S							S		S											S	S
2207140904	2207140904			2207070129-002-CULTAERSQ	2207070129	Pseudomonas sp	012217437	X	male	33	Pus	HOSPITA CHIR VISCE VASCU I	S			S			S				S			S							S		I			S									S
2207210990	2207210990			2207140904-002-CULTAERSQ	2207140904	Escherichia coli	012014537	X	male	22	Pus	HOSPITA CHIR VISCE VASCU I	S	R	R			S	S		S	S											S		S											I	S
2207230152	2207230152			2207210990-002-CULTAERSQ	2207210990	Escherichia coli	012127740	X	male	24	Pus	HOSPI NORMALE VISCERAL II ET PROCTOLOGIE	S	R	R			S	S		S	S											S		S											S	S		S
2207270294	2207270294			2207230152-002-CULTAERSQ	2207230152	Escherichia coli	012218772	X	male	41	Pus	HOSPI NORMALE VISCERAL II ET PROCTOLOGIE	S	S	S			S	S		S	S											S		S											S	S		S
2207310137	2207310137			2207270294-002-CULTAERSQ	2207270294	Escherichia coli	265441	X	male	19	Pus	HOSPITA CHIR VISCE VASCU I	S	S	S			S	S		S	S				S							S		S											S	S
2207310137	2207310137			2207310137-002-CULTAERSQ	2207310137	Escherichia coli	18664	X	male	45	Pus	HOSPITA CHIR VISCE VASCU I	S	S	S			S	S		S	S				S							S		S											S
2208020185	2208020185			2207310137-002-CULTAERSQ	2207310137	Pseudomonas sp	18664	X	male	45	Pus	HOSPITA CHIR VISCE VASCU I	S			S			S				S			S							S		S			S				S					S
2208040123	2208040123			2208020185-002-CULTAERSQ	2208020185	Escherichia coli	456149	X	male	35	Pus	HOSPI NORMALE VISCERAL II ET PROCTOLOGIE	S	R	R			S	I		R	S				R							S		S											R	S
2208050151	2208050151			2208040123-002-CULTAERSQ	2208040123	Escherichia coli	011815562	X	male	63	Pus	HOSPI NORMALE VISCERAL II ET PROCTOLOGIE	S	R	R			S	S		S	S											S		S											R			S
2208180119	2208180119			2208040123-002-CULTAERSQ	2208040123	Klebsiella pneumoniae	011815562	X	male	63	Pus	HOSPI NORMALE VISCERAL II ET PROCTOLOGIE	S	R	R			S	S		S					S							S		S											R
2208191374	2208191374			2208040123-002-CULTAERSQ	2208040123	Proteus mirabilis	011815562	X	male	63	Pus	HOSPI NORMALE VISCERAL II ET PROCTOLOGIE	S	S	S			S	S		S	S				I									S											R
2208200317	2208200317			2208050151-002-CULTAERSQ	2208050151	Escherichia coli	012220590	X	male	46	Pus	HOSPI NORMALE VISCERAL II ET PROCTOLOGIE	S	R	R			R	S		S	S				S							S		S											S	S
2208221529	2208221529			2208180119-002-CULTAERSQ	2208180119	Escherichia coli	012222446	X	male	22	Pus	HOSPI NORMALE VISCERAL II ET PROCTOLOGIE	S	R	R			S	S		S	S											S		S											S	S		S
2208240917	2208240917			2208191374-002-CULTAERSQ	2208191374	Proteus mirabilis	012215363	X	male	57	peritoneal fluid	HOSPI NORMALE VISCERAL II ET PROCTOLOGIE	S	S	R			R	S		S	S				S							S		S											S	S
2208280308	2208280308			2208191374-003-CULTANASQ	2208191374	Escherichia coli	012215363	X	male	57	peritoneal fluid	HOSPI NORMALE VISCERAL II ET PROCTOLOGIE	S	S	R			S	S		S	S											S		S											S	S		S
2209030157	2209030157			2208200317-002-CULTAERSQ	2208200317	Escherichia coli	012211583	X	male	26	peritoneal fluid	HOSPI NORMALE VISCERAL II ET PROCTOLOGIE	S	S	S			S	S		S	S				S							S		S											S	S
2209040338	2209040338			2208221529-002-CULTAERSQ	2208221529	Escherichia coli	012006276	X	male	21	peritoneal fluid	HOSPI NORMALE VISCERAL II ET PROCTOLOGIE	S	S	R			S	S		S	S											S		S											S	S		S
2209050111	2209050111			2208240917-002-CULTAERSQ	2208240917	Staphylococcus aureus	012223154	X	male	34	peritoneal fluid	HOSPITA CHIR VISCE VASCU I
2209060144	2209060144			2208280308-002-CULTAERSQ	2208280308	Escherichia coli	69740	X	Female	84	peritoneal fluid	HOSPITA CHIR VISCE VASCU I	S	S	R			S	S		S	S											S		S											R	S		S
2209100149	2209100149			2209030157-002-CULTAERSQ	2209030157	Escherichia coli	012223547	X	Female	66	peritoneal fluid	HOSPI NORMALE VISCERAL II ET PROCTOLOGIE	S	S	R				S		S	S				S							S		S											S	S
2209100150	2209100150			2209040338-002-CULTAERSQ	2209040338	Escherichia coli	012224538	X	male	44	Pus	HOSPI NORMALE VISCERAL II ET PROCTOLOGIE	S	S	R				S		S	S											S		S											R	S		S
2209120203	2209120203			2209040338-002-CULTAERSQ	2209040338	Proteus mirabilis	012224538	X	male	44	Pus	HOSPI NORMALE VISCERAL II ET PROCTOLOGIE	S	S	S				S		S	S											S		S											S	S		S
2209120205	2209120205			2209050111-002-CULTAERSQ	2209050111	Escherichia coli	175542	X	male	50	Pus	HOSPI NORMALE VISCERAL II ET PROCTOLOGIE	S	S	S				S		S	S											S		S											S	S		S
2209121096	2209121096			2209050111-002-CULTAERSQ	2209050111	Klebsiella pneumoniae	175542	X	male	50	peritoneal fluid	HOSPI NORMALE VISCERAL II ET PROCTOLOGIE	S	S	R				S		S	S											S		S											S	S		S
2209150111	2209150111			2209060144-002-CULTAERSQ	2209060144	Escherichia coli	192921	X	Féminin	22	peritoneal fluid	HOSPITA CHIR VISCE VASCU I	S	R	R			S	S		S	S											S		S											R	S		S
2209210160	2209210160			2209100149-002-CULTAERSQ	2209100149	Escherichia coli	327234	X	male	36	peritoneal fluid	HOSPITA CHIR VISCE VASCU I	S	S	S			S	S		S	S											S		S											S	S		S
2209231066	2209231066			2209100150-002-CULTAERSQ	2209100150	Enterococcus faecalis	012020369	X	Female	24	peritoneal fluid	HOSPITA CHIR VISCE VASCU I			S																			S				S		S
2209250133	2209250133			2209100150-002-CULTAERSQ	2209100150	Escherichia coli	012020369	X	Female	24	peritoneal fluid	HOSPITA CHIR VISCE VASCU I	S	R	R			S	S		S	S											S		S											S	S		S
2209270195	2209270195			2209120203-002-CULTAERSQ	2209120203	Escherichia coli	012225324	X	male	26	peritoneal fluid	HOSPITA CHIR VISCE VASCU I	S	R	R			S	S		S	S											S		S											R	S		R
2209270197	2209270197			2209120203-002-CULTAERSQ	2209120203	Klebsiella pneumoniae	012225324	X	male	26	Pus	HOSPITA CHIR VISCE VASCU I	S	S	R			S	S		S	S											S		S											S	S		S
2209280127	2209280127			2209120205-002-CULTAERSQ	2209120205	Escherichia coli	584587	X	male	49	Pus	HOSPITA CHIR VISCE VASCU I	S	S	S			S	S		S	S											S		S											S	S		S
2209290618	2209290618			2209120205-002-CULTAERSQ	2209120205	Pseudomonas aeruginosa	584587	X	male	49	Pus	HOSPITA CHIR VISCE VASCU I	S			S			S				S										S		S			S				S					S
2210070134	2210070134			2209121096-002-CULTAERSQ	2209121096	Escherichia coli	012022047	X	male	44	Pus	HOSPITA CHIR VISCE VASCU I	S	R	R			S	S		S	S											S		S											R	S		S
2210120186	2210120186			2209150111-002-CULTAERSQ	2209150111	Escherichia coli	502539	X	Female	16	peritoneal fluid	HOSPI NORMALE VISCERAL II ET PROCTOLOGIE	S	S	S			S	S		S	S											S		S											R	S		S
2210160142	2210160142			2209210160-002-CULTAERSQ	2209210160	Escherichia coli	101718	X	male	70	peritoneal fluid	HOSPITA CHIR VISCE VASCU I	S	S	S			S		S		S		S									S		S											S
2210171588	2210171588			2209210160-002-CULTAERSQ	2209210160	Pseudomonas aeruginosa	101718	X	male	70	peritoneal fluid	HOSPITA CHIR VISCE VASCU I	S			S			S				S			S							R		S			R				S
2210191432	2210191432			2209210160-002-CULTAERSQ	2209210160	Streptococcus sp	101718	X	male	70	peritoneal fluid	HOSPITA CHIR VISCE VASCU I			S		S									-				S				S						S					S
2210211215	2210211215			2209231066-002-CULTAERSQ	2209231066	Escherichia coli	112224	X	male	88	peritoneal fluid	HOSPITA CHIR VISCE VASCU I	S	S	S			S	S		S	S											S		S											S			S
2210211360	2210211360			2209250133-002-CULTAERSQ	2209250133	Escherichia coli	012118506	X	male	36	peritoneal fluid	HOSPITA CHIR VISCE VASCU I	S	S	S			S	S		S	S											S		S											S	S		S
2210251324	2210251324			2209250133-002-CULTAERSQ	2209250133	Pseudomonas sp	012118506	X	male	36	peritoneal fluid	HOSPITA CHIR VISCE VASCU I	S			S			S				S			S							S		S			S				S
2211010788	2211010788			2209270195-002-CULTAERSQ	2209270195	Escherichia coli	012227026	X	male	15	peritoneal fluid	HOSPI NORMALE VISCERAL II ET PROCTOLOGIE	S	S	S			S	S		S	S				S							S		S											S
2211041091	2211041091			2209270195-002-CULTAERSQ	2209270195	Klebsiella pneumoniae	012227026	X	male	15	Pus	HOSPI NORMALE VISCERAL II ET PROCTOLOGIE	S	S	R			S	S		S	S				S							S		S											S
2211041092	2211041092			2209270195-002-CULTAERSQ	2209270195	Streptococcus sp	012227026	X	male	15	Pus	HOSPI NORMALE VISCERAL II ET PROCTOLOGIE			S		S									-				S				S						S					S
2211050332	2211050332			2209270195-003-CULTANASQ	2209270195	Streptococcus sp	012227026	X	male	15	Pus	HOSPI NORMALE VISCERAL II ET PROCTOLOGIE			S		S									-				S				S						S					S
2211071534	2211071534			2209270197-002-CULTAERSQ	2209270197	Escherichia coli	126019	X	Female	20	peritoneal fluid	HOSPI NORMALE VISCERAL II ET PROCTOLOGIE	S	S	S			S	S		S	S				S							S		S											S
2211090126	2211090126			2209270197-002-CULTAERSQ	2209270197	Streptococcus sp	126019	X	Female	20	peritoneal fluid	HOSPI NORMALE VISCERAL II ET PROCTOLOGIE			S		S									-				S				S						S					S
2211130118	2211130118			2209270197-003-CULTANASQ	2209270197	Streptococcus agalactiae	126019	X	Female	20	peritoneal fluid	HOSPI NORMALE VISCERAL II ET PROCTOLOGIE			S		S									-				S				S				S		S					S
2211130372	2211130372			2209280127-002-CULTAERSQ	2209280127	Escherichia coli	011935362	X	Female	23	peritoneal fluid	HOSPI NORMALE VISCERAL II ET PROCTOLOGIE	S	R	R			S	S		S	S				S							S		S											S
2211150146	2211150146			2209290618-002-CULTAERSQ	2209290618	Morganella morganii	012226169	X	Female	91	peritoneal fluid	HOSPI NORMALE VISCERAL II ET PROCTOLOGIE	S	R	R			R	S		S	S				R							R		S											R
2211170149	2211170149			2210070134-002-CULTAERSQ	2210070134	Escherichia coli	012228542	X	male	18	peritoneal fluid	HOSPITA CHIR VISCE VASCU I	S	S	S			S	S		S	S				S							S		S											S
2211251064	2211251064			2210120186-002-CULTAERSQ	2210120186	Escherichia coli	011904881	X	male	66	peritoneal fluid	HOSPI NORMALE VISCERAL II ET PROCTOLOGIE	S	S	R			S	S		S	S				S							S		S											S
2211260457	2211260457			2210120186-002-CULTAERSQ	2210120186	Proteus mirabilis	011904881	X	male	66	peritoneal fluid	HOSPI NORMALE VISCERAL II ET PROCTOLOGIE	S	S	R			S	S		S	S				R							S		I											R
2211290267	2211290267			2210160142-002-CULTAERSQ	2210160142	Escherichia coli	118147	X	Female	49	Pus	HOSPI NORMALE VISCERAL II ET PROCTOLOGIE	S	S	R			S	S		S	S				S							S		S											S
2211300983	2211300983			2210160142-002-CULTAERSQ	2210160142	Streptocoque alfa-hémolytique	118147	X	Female	49	Pus	HOSPI NORMALE VISCERAL II ET PROCTOLOGIE			S		S									S								S				S		S					S
2212020128	2212020128			2210171588-002-CULTAERSQ	2210171588	Escherichia coli	693051	X	male	28	Pus	HOSPI NORMALE VISCERAL II ET PROCTOLOGIE	S	S	S			S	S		S	S				S							S		S											S
2212070129	2212070129			2210191432-002-CULTAERSQ	2210191432	Aerococcus viridans	012230328	X	male	34	Pus	HOSPITA CHIR VISCE VASCU I			S
2212210671	2212210671			2210191432-003-CULTANASQ	2210191432	Aerococcus viridans	012230328	X	male	34	peritoneal fluid	HOSPITA CHIR VISCE VASCU I					S									S												S
2212221249	2212221249			2210211215-002-CULTAERSQ	2210211215	Escherichia coli	012230708	X	male	60	Pus	BLOC OPERATOIRE URGENCE	S	S	R			S	S		S	S				S							S		S											S
2212250130	2212250130			2210211360-002-CULTAERSQ	2210211360	Enterobacter cloacae	444081	X	Female	30	Pus	HOSPITALISATION EN URGENCE	S	R	R				S		R	R											S		I
2212260643	2212260643			2210211360-002-CULTAERSQ	2210211360	Escherichia coli	444081	X	Female	30	peritoneal fluid	HOSPITALISATION EN URGENCE	S	S	R			S	S		S	S				S							S		S											S
2212281011	2212281011			2210251324-002-CULTAERSQ	2210251324	Escherichia coli	011901303	X	male	65	peritoneal fluid	HOSPITA CHIR VISCE VASCU I	S	R	R			S	S		S					S							S		S											S
2301021215	2301021215			2210251324-002-CULTAERSQ	2210251324	Streptocoque alfa-hémolytique	011901303	X	male	65	peritoneal fluid	HOSPITA CHIR VISCE VASCU I					S													R				S						S
2301040133	2301040133			2211010788-002-CULTAERSQ	2211010788	Enterococcus faecalis	47257	X	male	64	peritoneal fluid	HOSPI NORMALE VISCERAL II ET PROCTOLOGIE			S															S								S		S
2301060153	2301060153			2211010788-002-CULTAERSQ	2211010788	Escherichia coli	47257	X	male	64	Pus	HOSPI NORMALE VISCERAL II ET PROCTOLOGIE	S	S	R			S	S		S					S							S		S											S
2301060638	2301060638			2211010788-002-CULTAERSQ	2211010788	Pseudomonas aeruginosa	47257	X	male	64	Pus	HOSPI NORMALE VISCERAL II ET PROCTOLOGIE	S			S			S				S			S							S		S			S				S
2301061113	2301061113			2211041091-002-CULTAERSQ	2211041091	Comamonas testosteroni	589764	X	Female	20	peritoneal fluid	HOSPITA CHIR VISCE VASCU I							I							I									I			I
2301070122	2301070122			2211041091-002-CULTAERSQ	2211041091	Escherichia coli	589764	X	Female	20	Pus	HOSPITA CHIR VISCE VASCU I	S	S	S			S	S		S	S				S							S		S											S
2301070122	2301070122			2211041091-002-CULTAERSQ	2211041091	Pseudomonas aeruginosa	589764	X	Female	20	Pus	HOSPITA CHIR VISCE VASCU I	S			S			S				S			S							S		S			S				S
2301140127	2301140127			2211041092-008-CULTAERENR	2211041092	Enterococcus faecium	228454	X	male	37	Pus	HOSPITA CHIR VISCE VASCU I					-													I								S		S					-
2301161259	2301161259			2211041092-008-CULTAERENR	2211041092	Escherichia coli	228454	X	male	37	Pus	HOSPITA CHIR VISCE VASCU I	S	S	R			R	I		R	S				S							S		S											S
2301180387	2301180387			2211050332-002-CULTAERSQ	2211050332	Pseudomonas aeruginosa	012232856	X	male	21	Pus	HOSPITA CHIR VISCE VASCU I	S			I			I				I			I									I			I				S
2301231350	2301231350			2211071534-002-CULTAERSQ	2211071534	Escherichia coli	012005450	X	male	24	Pus	HOSPI NORMALE VISCERAL II ET PROCTOLOGIE	S	S	S			S	S		S					S							S		S											S
2301240152	2301240152			2211071534-002-CULTAERSQ	2211071534	Pseudomonas aeruginosa	012005450	X	male	24	peritoneal fluid	HOSPI NORMALE VISCERAL II ET PROCTOLOGIE	S			S			S				S			S							S		S			S				S
2301241286	2301241286			2211090126-002-CULTAERSQ	2211090126	Proteus mirabilis	012117376	X	male	22	peritoneal fluid	HOSPI NORMALE VISCERAL II ET PROCTOLOGIE	S	S	S			S	S		S					S							S		S											S
2301300137	2301300137			2211090126-002-CULTAERSQ	2211090126	Pseudomonas aeruginosa	012117376	X	male	22	peritoneal fluid	HOSPI NORMALE VISCERAL II ET PROCTOLOGIE	S			S			S				S			S							S		S			S				S
2302020299	2302020299			2211130118-002-CULTAERSQ	2211130118	Escherichia coli	011827169	X	Female	50	peritoneal fluid	HOSPI NORMALE VISCERAL II ET PROCTOLOGIE	S	S	S			S	S		S					R							S		S											R
2302140150	2302140150			2211130118-002-CULTAERSQ	2211130118	Pseudomonas aeruginosa	011827169	X	Female	50	Pus	HOSPI NORMALE VISCERAL II ET PROCTOLOGIE	S			S			S				S										S		S			S				S
2302171323	2302171323			2211130372-002-CULTAERSQ	2211130372	Escherichia coli	012219841	X	male	68	Pus	HOSPI NORMALE VISCERAL II ET PROCTOLOGIE	S	S	R			S	S		S												S		S											S	S
2302190383	2302190383			2211150146-002-CULTAERSQ	2211150146	Escherichia coli	012102953	X	Female	16	Pus	HOSPITA CHIR VISCE VASCU I	S	S	R			S	S		S					S							S		S												S
2302211389	2302211389			2211170149-002-CULTAERSQ	2211170149	Enterococcus faecalis	530328	X	male	34	Pus	HOSPITA CHIR VISCE VASCU I																						S				S		S
2302221384	2302221384			2211170149-002-CULTAERSQ	2211170149	Streptococcus sp	530328	X	male	34	Pus	HOSPITA CHIR VISCE VASCU I					S													R				S						S					S
2302281413	2302281413			2211251064-002-CULTAERSQ	2211251064	Escherichia coli	312377	X	male	17	Pus	HOSPI NORMALE VISCERAL II ET PROCTOLOGIE		S	S			S	S		S														S											S	S
2303030135	2303030135			2211260457-002-CULTAERSQ	2211260457	Escherichia coli	012235771	X	male	21	peritoneal fluid	HOSPI NORMALE VISCERAL II ET PROCTOLOGIE		R	R			S	S		S														S											S	S
2303070112	2303070112			2211290267-002-CULTAERSQ	2211290267	Enterococcus faecalis	011832087	X	male	63	peritoneal fluid	HOSPITA CHIR VISCE VASCU I			S															S								S		S
2303070113	2303070113			2211290267-002-CULTAERSQ	2211290267	Escherichia coli	011832087	X	male	63	peritoneal fluid	HOSPITA CHIR VISCE VASCU I	S	S	R			S	S		S	S											S		S											R	S		S
2303070139	2303070139			2211290267-002-CULTAERSQ	2211290267	Pseudomonas aeruginosa	011832087	X	male	63	peritoneal fluid	HOSPITA CHIR VISCE VASCU I	S			S			S				S			S									S			S				S
2303150179	2303150179			2211300983-002-CULTAERSQ	2211300983	Enterococcus faecium	012236159	X	male	21	Pus	HOSPITA CHIR VISCE VASCU I			R																			S				S		S
2303150181	2303150181			2211300983-002-CULTAERSQ	2211300983	Escherichia coli	012236159	X	male	21	Pus	HOSPITA CHIR VISCE VASCU I	S	R	R			S	S		S	S											S		S											R	S		R
2303150810	2303150810			2212020128-002-CULTAERSQ	2212020128	Escherichia coli	012236479	X	Female	52	Pus	HOSPITA CHIR VISCE VASCU I	S	R	R			S	S		S	S											S		S											S	S		S
2303170122	2303170122			2212070129-003-CULTANASQ	2212070129	Enterococcus faecalis	390873	X	Female	16	peritoneal fluid	HOSPI NORMALE VISCERAL II ET PROCTOLOGIE			S		-													I				S				S		S					-				S
2303190147	2303190147			2212070129-003-CULTANASQ	2212070129	Klebsiella pneumoniae	390873	X	Female	16	Pus	HOSPI NORMALE VISCERAL II ET PROCTOLOGIE	S	S	R			S	S		S	S											S		S											S	S		S
2303190149	2303190149			2212210671-002-CULTAERSQ	2212210671	Escherichia coli	012238495	X	male	26	Pus	HOSPI NORMALE VISCERAL II ET PROCTOLOGIE	S	S	R			S	S		S	S											S		S											S	S		S
2303210153	2303210153			2212210671-002-CULTAERSQ	2212210671	Klebsiella pneumoniae	012238495	X	male	26	peritoneal fluid	HOSPI NORMALE VISCERAL II ET PROCTOLOGIE	S	S	R			S	S		S	S											S		S											S	S		S
2303270152	2303270152			2212221249-002-CULTAERSQ	2212221249	Streptococcus sp	65428	X	male	64	peritoneal fluid	CONSULTATION EN URGENCE			S		S										S			S				S											S				-
2303290171	2303290171			2212250130-002-CULTAERSQ	2212250130	Escherichia coli	145533	X	Female	51	peritoneal fluid	HOSPI NORMALE VISCERAL II ET PROCTOLOGIE	S	S	R			S	S		S	S				R							S		S											R	S
2303290172	2303290172			2212260643-002-CULTAERSQ	2212260643	Escherichia coli	389488	X	male	17	Pus	CONSULTATION EN URGENCE	S	R	R			S	S		S	S				S							S		S											S	S
2303310126	2303310126			2212281011-002-CULTAERSQ	2212281011	Enterococcus faecalis	011907618	X	male	48	Pus	HOSPITA CHIR VISCE VASCU I			S															R								S		S									S
2303311044	2303311044			2212281011-002-CULTAERSQ	2212281011	Escherichia coli	011907618	X	male	48	Pus	HOSPITA CHIR VISCE VASCU I	S	S	R			S	S		S	S				R							S		S											R	S
2304040305	2304040305			2301021215-002-CULTAERSQ	2301021215	Escherichia coli	602669	X	male	27	Pus	HOSPITA CHIR VISCE VASCU I	S	R	R			S	S		S	S				S									S											S	S
2207180998	#N/A			2301021215-002-CULTAERSQ	2301021215	Pseudomonas sp	602669	X	male	27	Pus	HOSPITA CHIR VISCE VASCU I	S			S			S				S			S									S			S				S
2207310314	#N/A			2301040133-002-CULTAERSQ	2301040133	Escherichia coli	012126764	X	Female	23	peritoneal fluid	HOSPI NORMALE VISCERAL II ET PROCTOLOGIE	S	S	R			S	S		S	S													S											R	S
2208050150	#N/A			2301060153-002-CULTAERSQ	2301060153	Escherichia coli	012300405	X	male	22	peritoneal fluid	HOSPI NORMALE VISCERAL II ET PROCTOLOGIE	S	S	R			S	S		S	S				S									S						S					S
2208171403	#N/A			2301060638-002-CULTAERSQ	2301060638	Escherichia coli	012300409	X	male	24	peritoneal fluid	HOSPITALISATION EN URGENCE	S	S	R			S	S		S	S				S									S											S	S
2208190134	#N/A			2301060638-002-CULTAERSQ	2301060638	Streptococcus constellatus	012300409	X	male	24	Pus	HOSPITALISATION EN URGENCE			S		S										S			S								S		S					S				S
2208280139	#N/A			2301061113-002-CULTAERSQ	2301061113	Enterococcus faecalis	012026853	X	Féminin	16	Pus	HOSPI NORMALE VISCERAL II ET PROCTOLOGIE			S																			S				S		S
2209050159	#N/A			2301061113-002-CULTAERSQ	2301061113	Escherichia coli	012026853	X	Féminin	16	peritoneal fluid	HOSPI NORMALE VISCERAL II ET PROCTOLOGIE	S	S	S			S	S		S	S				S									S											S	S
2209081420	#N/A			2301061113-002-CULTAERSQ	2301061113	Pseudomonas aeruginosa	012026853	X	Féminin	16	peritoneal fluid	HOSPI NORMALE VISCERAL II ET PROCTOLOGIE	S			S							S			S									S			S				S
2209081421	#N/A			2301070122-002-CULTAERSQ	2301070122	Escherichia coli	011928654	X	Female	23	Pus	HOSPI NORMALE VISCERAL II ET PROCTOLOGIE	S	S	S			S	S		S	S				R									S											R	S
2209180316	#N/A			2301140127-002-CULTAERSQ	2301140127	Escherichia coli	012301222	X	male	21	peritoneal fluid	HOSPITA CHIR VISCE VASCU I	S	R	R			S	S		S	S				S									S											S	S
2209260121	#N/A			2301140127-002-CULTAERSQ	2301140127	Klebsiella pneumoniae	012301222	X	male	21	peritoneal fluid	HOSPITA CHIR VISCE VASCU I	S	S	R			S	S		S	S				S									S											S	S
2210051405	#N/A			2301161259-002-CULTAERSQ	2301161259	Enterobacter cloacae	183970	X	male	62	peritoneal fluid	HOSPI NORMALE VISCERAL II ET PROCTOLOGIE		R	R			R	R		R	R				R									S											R	R
2210071101	#N/A			2301180387-002-CULTAERSQ	2301180387	Escherichia coli	012301596	X	Female	24	peritoneal fluid	HOSPI NORMALE VISCERAL II ET PROCTOLOGIE	S	S	R			S	S		S	S				S									S											R	S
2210100414	#N/A			2301231350-002-CULTAERSQ	2301231350	Escherichia coli	621631	X	Female	18	peritoneal fluid	HOSPI NORMALE VISCERAL II ET PROCTOLOGIE	S	S	R			S	S		S	S				S							S		S											S	S
2210290448	#N/A			2301240152-002-CULTAERSQ	2301240152	Escherichia coli	58898	X	male	78	Pus	HOSPITA CHIR VISCE VASCU I	S	S	R			S	S		S	S				S							S		S											S	S
2211060245	#N/A			2301241286-002-CULTAERSQ	2301241286	Enterococcus faecalis	557738	X	male	94	peritoneal fluid	HOSPITA CHIR VISCE VASCU I			S																			S				S		S									S
2211081415	#N/A			2301241286-002-CULTAERSQ	2301241286	Escherichia coli	557738	X	male	94	peritoneal fluid	HOSPITA CHIR VISCE VASCU I	S	R	R			S	S		S	S				R							S		S											R	S
2211110154	#N/A			2301300137-002-CULTAERSQ	2301300137	Pantoea sp	260036	X	male	74	peritoneal fluid	HOSPITA CHIR VISCE VASCU I	S	S	S			S	S		S	S				R							S		S											R
2211151066	#N/A			2302020299-002-CULTAERSQ	2302020299	Enterococcus faecalis	011915831	X	male	36	peritoneal fluid	HOSPI NORMALE VISCERAL II ET PROCTOLOGIE			S																			S				S		S
2211180502	#N/A			2302020299-002-CULTAERSQ	2302020299	Escherichia coli	011915831	X	male	36	peritoneal fluid	HOSPI NORMALE VISCERAL II ET PROCTOLOGIE	S	S	S			S	S		S	S				S							S		S											S
2211270145	#N/A			2302020299-002-CULTAERSQ	2302020299	Pseudomonas aeruginosa	011915831	X	male	36	peritoneal fluid	HOSPI NORMALE VISCERAL II ET PROCTOLOGIE	S			I			I				I			I							S		I			I				S
2211290271	#N/A			2302140150-002-CULTAERSQ	2302140150	Escherichia coli	503197	X	Female	17	Pus	HOSPI NORMALE VISCERAL II ET PROCTOLOGIE	S	S	R			S	S		S	S				S					S		S		S			S
2212021134	#N/A			2302171323-002-CULTAERSQ	2302171323	Escherichia coli	011801458	X	male	33	peritoneal fluid	HOSPI NORMALE VISCERAL II ET PROCTOLOGIE		R	R			R	R		R					R					S		R		S			R
2212081035	#N/A			2302190383-002-CULTAERSQ	2302190383	Escherichia coli	012109764	X	male	27	Pus	HOSPI NORMALE VISCERAL II ET PROCTOLOGIE	S	S	S			S	S		S	S				S					S		S		S			S
2212200119	#N/A			2302211389-002-CULTAERSQ	2302211389	Escherichia coli	012215883	X	male	21	peritoneal fluid	HOSPI NORMALE VISCERAL II ET PROCTOLOGIE	S	R	R			S	S		S	S				S					S		S		S			S
2212221248	#N/A			2302211389-002-CULTAERSQ	2302211389	Klebsiella pneumoniae	012215883	X	male	21	peritoneal fluid	HOSPI NORMALE VISCERAL II ET PROCTOLOGIE	S	R	R			S	S		S	S				S					S		S		S			S
2212231132	#N/A			2302211389-002-CULTAERSQ	2302211389	Pseudomonas aeruginosa	012215883	X	male	21	peritoneal fluid	HOSPI NORMALE VISCERAL II ET PROCTOLOGIE	S			I			I				I			I							S		I			I
2212250405	#N/A			2302221384-002-CULTAERSQ	2302221384	Escherichia coli	012305214	X	male	25	Pus	HOSPITALISATION EN URGENCE	S	S	R			S	S		S	S				R					S		S		S			R
2301061111	#N/A			2302281413-002-CULTAERSQ	2302281413	Escherichia coli	011836630	X	male	26	peritoneal fluid	HOSPI NORMALE VISCERAL II ET PROCTOLOGIE	S	S	S			S	S		S	S				S					S		S		S			S
2301150384	#N/A			2303030135-002-CULTAERSQ	2303030135	Klebsiella pneumoniae	011940059	X	Female	35	peritoneal fluid	HOSPI NORMALE VISCERAL II ET PROCTOLOGIE	S	S	R			S	S		S	S				S					S		S		S			S
2301171216	#N/A			2303030135-002-CULTAERSQ	2303030135	Morganella morganii	011940059	X	Female	35	peritoneal fluid	HOSPI NORMALE VISCERAL II ET PROCTOLOGIE	S	R	R			R	S		S	S				S					S		S		S			S
2301241287	#N/A			2303070112-002-CULTAERSQ	2303070112	Escherichia coli	012306360	X	male	20	peritoneal fluid	HOSPITA CHIR VISCE VASCU I	S	S	R			S	S		S	S				S					S		S		S			S
2301260138	#N/A			2303070113-002-CULTAERSQ	2303070113	Escherichia coli	012236980	X	male	31	peritoneal fluid	HOSPITA CHIR VISCE VASCU I	S	S	S			S	S		S	S				S					S		S		S			S
2301261080	#N/A			2303070139-002-CULTAERSQ	2303070139	Escherichia coli	684440	X	male	40	peritoneal fluid	HOSPITA CHIR VISCE VASCU I	S		R			S	S		S	S				S					S		S		S			S
2301280431	#N/A			2303070139-002-CULTAERSQ	2303070139	Pseudomonas aeruginosa	684440	X	male	40	peritoneal fluid	HOSPITA CHIR VISCE VASCU I	S			I			I				I			I							S		I			I				S
2301290155	#N/A			2303070139-002-CULTAERSQ	2303070139	Streptococcus sp	684440	X	male	40	peritoneal fluid	HOSPITA CHIR VISCE VASCU I			S		S													S										S					S				-
2302030984	#N/A			2303150179-002-CULTAERSQ	2303150179	Escherichia coli	012307508	X	male	62	Pus	HOSPI NORMALE VISCERAL II ET PROCTOLOGIE	S	S	R			S	S		S	S				R					S		R		S			R
2302110145	#N/A			2303150181-002-CULTAERSQ	2303150181	Enterobacter cloacae	012307189	X	male	26	Pus	HOSPI NORMALE VISCERAL II ET PROCTOLOGIE	S	R	R			R	S		S	R				S					S		S		S			S
2302140151	#N/A			2303150181-002-CULTAERSQ	2303150181	Enterococcus faecium	012307189	X	male	26	Pus	HOSPI NORMALE VISCERAL II ET PROCTOLOGIE			R															R								R		S									NS
2302160150	#N/A			2303150181-002-CULTAERSQ	2303150181	Leuconostoc sp	012307189	X	male	26	Pus	HOSPI NORMALE VISCERAL II ET PROCTOLOGIE			S																			S				S		S									S
2302161303	#N/A			2303150810-002-CULTAERSQ	2303150810	Enterococcus faecium	579269	X	male	78	Pus	HOSPI NORMALE VISCERAL II ET PROCTOLOGIE			R																							R		S									NS
2302281415	#N/A			2303150810-002-CULTAERSQ	2303150810	Klebsiella pneumoniae	579269	X	male	78	Pus	HOSPI NORMALE VISCERAL II ET PROCTOLOGIE	S	R	R			R	R		R	S				R					S		R		S			R
2303030134	#N/A			2303170122-002-CULTAERSQ	2303170122	Escherichia coli	012307693	X	male	22	Pus	HOSPI NORMALE VISCERAL II ET PROCTOLOGIE	S	S	S			S	S		S	S				S							S		S											S
2303110150	#N/A			2303170122-002-CULTAERSQ	2303170122	Streptococcus sp	012307693	X	male	22	Pus	HOSPI NORMALE VISCERAL II ET PROCTOLOGIE			S		S										S			S										S					S
2303170121	#N/A			2303190147-002-CULTAERSQ	2303190147	Escherichia coli	679464	X	male	30	Pus	HOSPI NORMALE VISCERAL II ET PROCTOLOGIE	S	S	R			S	S		S	S				S							S		S			S			S
2303180199	#N/A			2303190149-002-CULTAERSQ	2303190149	Escherichia coli	012307945	X	Female	17	Pus	HOSPI NORMALE VISCERAL II ET PROCTOLOGIE	S	S	S			S	S		S	S				S							S		S			S			S
2303240160	#N/A			2303210153-002-CULTAERSQ	2303210153	Escherichia coli	012215885	X	male	26	Pus	HOSPI NORMALE VISCERAL II ET PROCTOLOGIE	S	S	R			S	S		S	S				S							S		S			S
2303300148	#N/A			2303270152-002-CULTAERSQ	2303270152	Escherichia coli	347936	X	Féminin	46	Pus	HOSPITA CHIR VISCE VASCU I	S	S	R			S	S		S	S				S					S		S		S			S
2303311043	#N/A			2303270152-002-CULTAERSQ	2303270152	Streptocoque alfa-hémolytique	347936	X	Féminin	46	Pus	HOSPITA CHIR VISCE VASCU I			S		S													S
				2303290171-002-CULTAERSQ	2303290171	Escherichia coli	616570	X	Féminin	19	Pus	HOSPI NORMALE VISCERAL II ET PROCTOLOGIE	S	S	S			S	S		S	S				S					S		S		S			S
				2303290172-002-CULTAERSQ	2303290172	Escherichia coli	369048	X	male	37	Pus	HOSPI NORMALE VISCERAL II ET PROCTOLOGIE	S	S	R			S	S		S	S				S					S		S		S			S
				2303290172-002-CULTAERSQ	2303290172	Klebsiella pneumoniae	369048	X	male	37	Pus	HOSPI NORMALE VISCERAL II ET PROCTOLOGIE	S	S	R			S	S		S	S				S					S		S		S			S
				2303310126-002-CULTAERSQ	2303310126	Streptococcus sp	012309014	X	Female	19	Pus	HOSPI NORMALE VISCERAL II ET PROCTOLOGIE			S		S													S
				2303311044-002-CULTAERSQ	2303311044	Enterococcus faecium	012305459	X	male	43	Pus	HOSPITALISATION HEMATOLOGIE CLINIQUE			R																			S				R		S									NS
				2303311044-002-CULTAERSQ	2303311044	Escherichia coli	012305459	X	male	43	Pus	HOSPITALISATION HEMATOLOGIE CLINIQUE	S	R	R			R	R		R	S				S					S		S		S			S
				2304040305-002-CULTAERSQ	2304040305	Escherichia coli	012309233	X	male	25	Pus	HOSPI NORMALE VISCERAL II ET PROCTOLOGIE	S	S	S			S	S		S	S				S					S		S		S			S
				2304040305-003-CULTANASQ	2304040305	Escherichia coli	012309233	X	male	25	Pus	HOSPI NORMALE VISCERAL II ET PROCTOLOGIE	S	S	R			S	S		S	S				S					S		S		S			S
[truncated: 16 more columns]
